# Supplementary material for: Influence of Host Blood Meal Source on Gut Microbiota of Wild Caught Aedes aegypti, a Dominant Arboviral Disease Vector
Source: Microorganisms. 2022 Feb 1;10(2):332. doi: 10.3390/microorganisms10020332 (PMC8880539; doi:10.3390/microorganisms10020332)
Supplement: Supplementary file 1 [file microorganisms-10-00332-s001.zip]

Archive with 1 entries (1 files):
- microorganisms-1542462-supplementary.pdf
